# Supplementary material for: The Role of Hyperthermia in Potentiation of Anti-Angiogenic Effect of Cisplatin and Resveratrol in Mice Bearing Solid Form of Ehrlich Ascites Tumour
Source: Int J Mol Sci. 2023 Jul 4;24(13):11073. doi: 10.3390/ijms241311073 (PMC10341868; doi:10.3390/ijms241311073)
Supplement: Supplementary file 1 [file ijms-24-11073-s001.zip]

Archive with 1 entries (1 files):
- ijms-2405711-supplementary.pdf
